# Supplementary material for: MetaNetVar: Pipeline for applying network analysis tools for genomic variants analysis
Source: F1000Res. 2016 Apr 13;5:674. [Version 1] doi: 10.12688/f1000research.8288.1 (PMC4857755; doi:10.12688/f1000research.8288.1)
Supplement: Supplementary file 1 [file f1000research-5-8914-s0000.tgz]

Archive with 1 entries (1 files):
- 13481631-6948-4e98-81f8-08d41f2612e1.docx
